# Supplementary material for: Multidrug-resistant non-typhoidal Salmonella and Escherichia coli in imported poultry products in the Maldives
Source: Access Microbiol. 2026 Mar 11;8(3):001114.v3. doi: 10.1099/acmi.0.001114.v3 (PMC12980945; doi:10.1099/acmi.0.001114.v3)
Supplement: Uncited Supplementary Material 1. [file acmi-8-01114-s001.xlsx]

## Sheet: Sheet1
Date of purchase	Location of purchase	Supermarket/Grocery store	Sample Type	Country of Origin	E. coli	Salmonella
2022-06-07	Male		Egg content 1
2022-06-07	Male		Egg content 2
2022-06-07	Male		Whole Frozen Chicken 1
2022-06-07	Male		Whole Frozen Chicken 2	Brazil
2022-06-12	Male		Egg content 3		Yes
2022-06-28	Male	Supermarket	Whole Frozen Chicken Sample 1	Brazil	Yes
2022-06-28	Male	Supermarket	Whole Frozen Chicken Sample 2	Brazil	Yes
2022-06-29	Hulhumale	Grocery Store	Whole Frozen Chicken Sample 3	Brazil
2022-06-29	Hulhumale	Grocery Store	Whole Frozen Chicken Sample 4	Sri Lanka
2022-06-29	Male	Supermarket	Whole Frozen Chicken Sample 5	Ukraine
2022-06-29	Male	Supermarket	Whole Frozen Chicken Sample 6	Brazil		Yes
2022-06-29	Male	Supermarket	Whole Frozen Chicken Sample 7	Sri Lanka	Yes
2022-06-30	Male	Grocery Store	Whole Frozen Chicken Sample 8	Brazil	Yes
2022-06-30	Male	Grocery Store	Whole Frozen Chicken Sample 9	Brazil	Yes
2022-06-30	Hulhumale	Grocery Store	Whole Frozen Chicken Sample 10	Brazil	Yes
2022-07-03	Hulhumale	Supermarket	Whole Frozen Chicken Sample 11	Brazil
2022-07-03	Hulhumale	Grocery Store	Whole Frozen Chicken Sample 12	Brazil
2022-07-03	Male	Supermarket	Whole Frozen Chicken Sample 13	Brazil
2022-07-03	Male	Supermarket	Whole Frozen Chicken Sample 14	Brazil
2022-07-03	Male	Supermarket	Whole Frozen Chicken Sample 15	Brazil
2022-07-16	Hulhumale	Grocery Store	Sample 16 Skin	Brazil	Yes
2022-07-16	Hulhumale	Grocery Store	Sample 16 Meat	Brazil	Yes
2022-07-16	Hulhumale	Grocery Store	Sample 17 Skin	Sri Lanka	Yes	Yes
2022-07-16	Hulhumale	Grocery Store	Sample 17 Meat	Sri Lanka		Yes
2022-07-16	Hulhumale	Supermarket	Sample 18 Skin	Brazil
2022-07-16	Hulhumale	Supermarket	Sample 18 Meat	Brazil	Yes
2022-07-16	Male	Supermarket	Sample 19 Skin	Brazil
2022-07-16	Male	Supermarket	Sample 19 Meat	Brazil	Yes
2022-07-16	Male	Grocery Store	Sample 20 Skin	Turkey		Yes
2022-07-16	Male	Grocery Store	Sample 20 Meat	Turkey
2022-07-17	Hulhumale	Grocery Store	Sample 21 Skin	Brazil
2022-07-17	Hulhumale	Grocery Store	Sample 21 Meat	Brazil
2022-07-17	Hulhumale	Grocery Store	Sample 22 Skin	Brazil
2022-07-17	Hulhumale	Grocery Store	Sample 22 Meat	Brazil
2022-07-17	Male	Supermarket	Sample 23 Skin	Turkey		Yes
2022-07-17	Male	Supermarket	Sample 23 Meat	Turkey	Yes	Yes
2022-07-17	Male	Grocery Store	Sample 24 Skin	Turkey	Yes	Yes
2022-07-17	Male	Grocery Store	Sample 24 Meat	Turkey	Yes	Yes
2022-07-17	Male	Grocery Store	Sample 25 Skin	Brazil	Yes	Yes
2022-07-17	Male	Grocery Store	Sample 25 Meat	Brazil
2022-07-18	Villingili	Supermarket	Sample 26 Skin	Brazil		Yes
2022-07-18	Villingili	Supermarket	Sample 26 Meat	Brazil
2022-07-18	Villingili	Supermarket	Sample 27 Skin	Brazil	Yes	Yes
2022-07-18	Villingili	Supermarket	Sample 27 Meat	Brazil	Yes
2022-07-18	Villingili	Grocery Store	Sample 28 Skin	Brazil		Yes
2022-07-18	Villingili	Grocery Store	Sample 28 Meat	Brazil	Yes
2022-07-18	Villingili	Supermarket	Sample 29 Skin	Brazil
2022-07-18	Villingili	Supermarket	Sample 29 Meat	Brazil
2022-07-18	Villingili	Supermarket	Sample 30 Skin	Brazil		Yes
2022-07-18	Villingili	Supermarket	Sample 30 Meat	Brazil
