# Supplementary material for: Multidrug-resistant non-typhoidal Salmonella and Escherichia coli in imported poultry products in the Maldives
Source: Access Microbiol. 2026 Mar 11;8(3):001114.v3. doi: 10.1099/acmi.0.001114.v3 (PMC12980945; doi:10.1099/acmi.0.001114.v3)
Supplement: Uncited Supplementary Material 2. [file acmi-8-01114-s002.xlsx]

## Sheet: Sheet1
Isolate ID	Sample ID	Shop of Purchase	Island of Purchase	Country of Origin	XLD Colonial Morphology	Gram Stain	Oxidase Test	Catalase Test	Lactose Fermentation	TSI	Indole Test	Citrate Utilisation	Urease	AMR Profile	AMP (mm)	CRO (mm)	CIP (mm)	TET (mm)	SXT (mm)
1	1	Supermarket no.2	Male	Brazil	Small, raised, shiny, yellow colonies	Gram negaitve rods	-	+	LF	A/A, no H2S, gas	+	-	-	S: CRO, CIP, TET, SXT R: AMP, ERY	R (0)	S (30)	S (33)	S (26)	S (30)
2	2	Supermarket no.4	Male	Brazil	Small, raised, shiny, yellow colonies	Gram negaitve rods	-	+	LF	A/A, no H2S, gas	+	-	-	S: CRO, CIP, TET, SXT R: AMP, ERY	R (0)	S (33)	S (35)	S (23)	S (29)
3	7	Supermarket no.5	Male	Sri Lanka	Small, raised, shiny, yellow colonies	Gram negaitve rods	-	+	LF	A/A, no H2S, gas	+	-	-	S: CRO, CIP, TET, SXT R: AMP, ERY	R (10)	S (30)	S (32)	S (20)	S (24)
4	8	Grocery Store no.6	Male	Brazil	Small, raised, shiny, yellow colonies	Gram negaitve rods	-	+	LF	A/A, no H2S, gas	+	-	-	S: CRO, CIP, TET, SXT R: AMP, ERY	R (0)	S (32)	S (40)	S (23)	S (27)
5	9	Grocery Store no.7	Male	Brazil	Small, raised, shiny, yellow colonies	Gram negaitve rods	-	+	LF	A/A, no H2S, gas	+	-	-	S: AMP, CRO, CIP, TET, SXT R: ERY	S (18)	S (34)	S (27)	S (23)	S (30)
6	10	Grocery Store no.8	Hulhumale	Brazil	Small, raised, shiny, yellow colonies	Gram negaitve rods	-	+	LF	A/A, no H2S, gas	+	-	-	S: AMP, CRO, CIP, TET, SXT R: ERY	S (20)	S (32)	S (34)	S (23)	S (28)
7	16 Skin	Grocery Store no.9	Hulhumale	Brazil	Small, raised, shiny, yellow colonies	Gram negaitve rods	-	+	LF	A/A, no H2S, gas	+	-	-	S: CRO, CIP R: AMP, ERY, TET, SXT	R (0)	S (32)	S (36)	R (0)	R (0)
8	16 Meat	Grocery Store no.9	Hulhumale	Brazil	Small, raised, shiny, yellow colonies	Gram negaitve rods	-	+	LF	A/A, no H2S, gas	+	-	-	S: AMP, CRO, CIP R: ERY, TET, SXT	S (17)	S (32)	S (25)	R (0)	R (0)
9	17 Skin	Grocery Store no.1	Hulhumale	Sri Lanka	Small, raised, shiny, yellow colonies	Gram negaitve rods	-	+	LF	A/A, no H2S, gas	+	-	-	S: AMP, CRO, CIP, TET, SXT R: ERY	S (17)	S (30)	S (26)	S (24)	S (29)
10	18 Meat	Supermarket no.6	Hulhumale	Brazil	Small, raised, shiny, yellow colonies	Gram negaitve rods	-	+	LF	A/A, no H2S, gas	+	-	-	S: CIP R: AMP, CRO, ERY, TET, SXT	R (0)	R (0)	S (29)	R (0)	R (0)
11	20 Meat	Grocery Store no.2	Male	Turkey	Small, raised, shiny, yellow colonies	Gram negaitve rods	-	+	LF	A/A, no H2S, gas	+	-	-	S: AMP, CRO, CIP, TET, SXT R: ERY	S (14)	S (32)	S (34)	S (20)	S (27)
12	23 Meat	Supermarket no.2	Male	Turkey	Small, raised, shiny, yellow colonies	Gram negaitve rods	-	+	LF	A/A, no H2S, gas	+	-	-	S: CRO, CIP, TET R: AMP, ERY, SXT	R (0)	S (36)	S (28)	S (28)	R (0)
13	24 Skin	Grocery Store no.3	Male	Turkey	Small, raised, shiny, yellow colonies	Gram negaitve rods	-	+	LF	A/A, no H2S, gas	+	-	-	S: AMP, CRO, CIP, TET, SXT R: ERY	S (17)	S (28)	S (32)	S (29)	S (28)
14	24 Meat	Grocery Store no.3	Male	Turkey	Small, raised, shiny, yellow colonies	Gram negaitve rods	-	+	LF	A/A, no H2S, gas	+	-	-	S: AMP, CRO, CIP, TET, SXT R: ERY	S (17)	S (29)	S (30)	S (23)	S (29)
15	25 Skin	Grocery Store no.4	Male	Brazil	Small, raised, shiny, yellow colonies	Gram negaitve rods	-	+	LF	A/A, no H2S, gas	+	-	-	S: CRO, CIP, TET, SXT R: AMP, ERY	R (9)	S (28)	S (35)	S (21)	S (26)
16	27 Skin	Supermarket no.1	Villingili	Brazil	Small, raised, shiny, yellow colonies	Gram negaitve rods	-	+	LF	A/A, no H2S, gas	+	-	-	S: AMP, CRO, CIP, TET, SXT R: ERY	S (19)	S (30)	S (37)	S (24)	S (29)
17	27 Meat	Supermarket no.1	Villingili	Brazil	Small, raised, shiny, yellow colonies	Gram negaitve rods	-	+	LF	A/A, no H2S, gas	+	-	-	S: AMP, CRO, CIP, SXT R: ERY, TET	S (16)	S (29)	S (29)	R (0)	S (24)
18	28 Meat	Grocery Store no.5	Villingili	Brazil	Small, raised, shiny, yellow colonies	Gram negaitve rods	-	+	LF	A/A, no H2S, gas	+	-	-	S: AMP, CRO, CIP, SXT R: ERY, TET	S (22)	S (33)	S (36)	R (0)	S (28)
19	Egg 3		Male	India	Small, raised, shiny, yellow colonies	Gram -ve rods	-	+	LF	A/A, no H2S, gas	+	-	-	S: AMP, CRO, SXT R: CIP, ERY, TET	S (17)	S (36)	R (21)	R (0)	S (28)
E. coli ATCC 25922					Small, raised, shiny, yellow colonies	Gram negaitve rods	-	+	LF	A/A, no H2S, gas	+	-	-	S: AMP, CRO, CIP, TET, SXT R: ERY
									LF (Lactose Fermenter)	K/A (Alkaline/Acidic)				S (Sensitive)
									NLF (Non-lactose Fermenter)	A/A (Acidic/Acidic)				R (Resistant)
										H2S (Hydrogen sulfide)				ERY (Erythromycin)
														AMP (Ampicillin)
														CRO (Ceftriaxone)
														CIP (Ciprofloxacin)
														TET (Tetracycline)
														SXT (Trimethoprim-Sulfamethoxazole)
