# Supplementary material for: Multidrug-resistant non-typhoidal Salmonella and Escherichia coli in imported poultry products in the Maldives
Source: Access Microbiol. 2026 Mar 11;8(3):001114.v3. doi: 10.1099/acmi.0.001114.v3 (PMC12980945; doi:10.1099/acmi.0.001114.v3)
Supplement: Uncited Supplementary Material 3. [file acmi-8-01114-s003.xlsx]

## Sheet: Sheet1
Isolate ID	Sample ID	Shop of Purchase	Island of Purchase	Country of Origin	XLD Colonial Morphology	Gram Stain	Oxidase Test	Catalase Test	Lactose Fermentation	TSI	Indole Test	Citrate Utilisation	Urease	Salmonella Polyvalent antiserum	AMR Profile	AMP (mm)	CRO (mm)	CIP (mm)	TET (mm)	SXT (mm)
1	6	Supermarket no.1	Male	Brazil	Red colonies with H2S production	Gram negative rods	-	+	NLF	K/A, H2S, gas	-	-	-	+	S: SXT R: AMP, CRO, CIP, ERY, TE	R (0)	R (20)	I (24)	R (0)	25 (S)
2	17 Skin	Grocery Store no.1	Hulhumale	Sri Lanka	Red colonies with H2S production	Gram negative rods	-	+	NLF	K/A, H2S, gas	-	-	-	+	S: AMP, CRO R: CIP, ERY, TET, SXT	S (20)	S (32)	I (27)	R (0)	R (0)
3	17 Meat	Grocery Store no.1	Hulhumale	Sri Lanka	Red colonies with H2S production	Gram negative rods	-	+	NLF	K/A, H2S, gas	-	-	-	+	S: AMP, CRO R: CIP, ERY, TET, SXT	S (17)	S (29)	I (28)	R (0)	R (0)
4	20 Skin	Grocery Store no.2	Male	Turkey	Red colonies with H2S production	Gram negative rods	-	+	NLF	K/A, H2S, gas	-	-	-	+	S: AMP, CRO, TET, SXT R: CIP, E	S (25)	S (32)	R (6)	S (26)	S (32)
5	23 Skin	Supermarket no.2	Male	Turkey	Red colonies with H2S production	Gram negative rods	-	+	NLF	K/A, H2S, gas	-	-	-	+	S: AMP, CRO, SXT R: CIP, ERY, TE	S (20)	S (31)	I (24)	R (0)	S (28)
6	23 Meat	Supermarket no.2	Male	Turkey	Red colonies with H2S production	Gram negative rods	-	+	NLF	K/A, H2S, gas	-	-	-	+	S: AMP, CRO, SXT R: CIP, ERY, TE	S (20)	S (32)	I (23)	R (0)	S (28)
7	24 Skin	Grocery Store no.3	Male	Turkey	Red colonies with H2S production	Gram negative rods	-	+	NLF	K/A, H2S, gas	-	-	-	+	S: AMP, CRO, TET, SXT R: CIP, E	S (24)	S (28)	R (8)	S (24)	S (29)
8	24 Meat	Grocery Store no.3	Male	Turkey	Red colonies with H2S production	Gram negative rods	-	+	NLF	K/A, H2S, gas	-	-	-	+	S: AMP, CRO, TET, SXT R: CIP, E	S (25)	S (29)	R (8)	S (24)	S (30)
9	25 Skin	Grocery Store no.4	Male	Brazil	Red colonies with H2S production	Gram negative rods	-	+	NLF	K/A, H2S, gas	-	-	-	+	S: AMP, CRO, CIP, TET, SXT R: E	S (23)	S (34)	S (36)	S (26)	S (30)
10	26 Skin	Supermarket no.1	Villingili	Brazil	Red colonies with H2S production	Gram negative rods	-	+	NLF	K/A, H2S, gas	-	-	-	+	S: CIP, SXT R: AMP, CRO, ERY, TE	R (0)	R (21)	S (31)	R (2)	S (26)
11	27 Skin	Supermarket no.1	Villingili	Brazil	Red colonies with H2S production	Gram negative rods	-	+	NLF	K/A, H2S, gas	-	-	-	+	S: CIP, SXT R: AMP, CRO, ERY, TE	R (0)	R (20)	S (32)	R (2)	S (27)
12	28 Skin	Grocery Store no.5	Villingili	Brazil	Red colonies with H2S production	Gram negative rods	-	+	NLF	K/A, H2S, gas	-	-	-	+	S: SXT R: AMP, CRO, CIP, ERY, TE	R (0)	R (18)	R (30)	R (0)	S (24)
13	30 Skin	Supermarket no.3	Villingili	Brazil	Red colonies with H2S production	Gram negative rods	-	+	NLF	K/A, H2S, gas	-	-	-	+	S: SXT R: AMP, CRO, CIP, ERY, TE	R (0)	R (10)	R (30)	R (3)	S (26)
S. Typhimurium ATCC 51812					Red colonies with H2S production	Gram negative rods	-	+	NLF	K/A, H2S, gas	-	-	-	+	S: AMP, CRO, CIP, TET, SXT R: E
															S (Sensitive)
															R (Resistant)
															ERY (Erythromycin)
															AMP (Ampicillin)
															CRO (Ceftriaxone)
															CIP (Ciprofloxacin)
															TET (Tetracycline)
															SXT (Trimethoprim-Sulfamethoxazole)
