# Supplementary material for: Multidrug-resistant non-typhoidal Salmonella and Escherichia coli in imported poultry products in the Maldives
Source: Access Microbiol. 2026 Mar 11;8(3):001114.v3. doi: 10.1099/acmi.0.001114.v3 (PMC12980945; doi:10.1099/acmi.0.001114.v3)
Supplement: Uncited Supplementary Material 4. [file acmi-8-01114-s004.xlsx]

## Sheet: Sheet1
EUCAST				E. coli			Salmonella spp.
				Zone diameter breakpoints (mm)			Zone diameter breakpoints (mm)
Antibiotic Class	Antibiotics		Disk content (ug)	S ≥	R <	ATU	S ≥	R <	ATU
Penicillins	Ampicillin	AMP	10	14	14		14	14
Cephalosporins	Ceftriaxone	CRO	30	25	22		25	22
Fluoroquinolones	Ciprofloxacin	CIP	5	25	22	22-24
Tetracyclines	Tetracycline	TET	30	-	-		-	-
Miscellaneous	Trimethroprim-Sulfamethoxazole	SXT	25	14	11		14	11
CLSI				E. coli			Salmonella spp.
				Zone diameter breakpoints (mm)			Zone diameter breakpoints (mm)
Drug Class	Antibiotics		Disk content (ug)	S ≥	R <	I	S ≥	R <	I
Penicillins	Ampicillin	AMP	10	17	13		17	13
Cephalosporins	Ceftriaxone	CRO	30	23	19		23	19
Fluoroquinolones	Ciprofloxacin	CIP	5	25	21	22-24	31	20	21-30
Tetracyclines	Tetracycline	TET	30	11	15		11	15
Miscellaneous	Trimethroprim-Sulfamethoxazole	SXT	25	10	16		14	11
ATU	Area of technical uncertainty
I	Susceptible, increased exposure
